# Supplementary material for: Edible Yellow Mealworm-Derived Antidiabetic Peptides: Dual Modulation of α-Glucosidase and Dipeptidyl-Peptidase IV Inhibition Revealed by Integrated Proteomics, Bioassays, and Molecular Docking Analysis
Source: Foods. 2025 Dec 29;15(1):96. doi: 10.3390/foods15010096 (PMC12785325; doi:10.3390/foods15010096)
Supplement: Supplementary file 1 [file foods-15-00096-s001.zip]

Archive with 1 entries (1 files):
- foods-4026889-supplementary.pdf
